# Supplementary material for: Machine learning for the life-time risk prediction of Alzheimer’s disease: a systematic review
Source: Brain Commun. 2021 Oct 21;3(4):fcab246. doi: 10.1093/braincomms/fcab246 (PMC8598986; doi:10.1093/braincomms/fcab246)
Supplement: fcab246_Supplementary_Data [file fcab246_supplementary_data.zip]

Archive with 4 entries (4 files):
- Author Rebuttal.pdf
- Decision Letter.pdf
- Original Manuscript.pdf
- supplementary_tables.docx
